# Supplementary material for: An integrase toolbox to record gene-expression during plant development
Source: Nat Commun. 2023 Apr 3;14:1844. doi: 10.1038/s41467-023-37607-5 (PMC10070421; doi:10.1038/s41467-023-37607-5)
Supplement: Supplementary file 4 — Supplementary Data 1 [file 41467_2023_37607_MOESM4_ESM.xlsx]

## Sheet: primers
oNL	primer name	sequence	purpose
3460	pGATA23_rev	CACTTCGTGGTCTCACATTTTCAATCTTAGTTCTTAGAGTTCC	amplify pGATA23 with GG1 on 3'
3468	pGATA23_fwd	CACTCTGTGGTCTCAGGAGCATGAATAATCTTTGCGTACACC	amplify pGATA23 with GG0 on 5'
3494	pARF7_fwd	cactctgtggtctcaggagaaaaaaaagctaggcgtcgaaatccataacttc	amplify pARF7 with GG0 on 5'
3495	pARF7_rev	cacttcgtggtctcacattgatcactcaactttactttctctgaagaataaaccc	amplify pARF7 with GG1 on 3'
3496	pARF19_fwd	cactctgtggtctcaggagccacgcgcagcaaatattg	amplify pARF19 with GG0 on 5'
3497	pARF19_rev	cacttcgtggtctcacattggtttatagaaagaacgaaaaaattggtttggtg	amplify pARF19 with GG1 on 3'
4477	tUBQ1 GG6 rev	ggatcggaggtctcaagcgcatttgtttgtctttaacaacggctc	amplify tUBQ1 with GG6 on 3'
4478	tUBQ1 GG4 fwd	cactctgtggtctcagcttagagactcttatcaagaatcccatctcttg	ampligy tUBQ1 with GG4 on 5'
4479	tUBQ1 GG5 fwd	cactctgtggtctcaggtaagagactcttatcaagaatcccatctcttg	amplify tUBQ1 with GG5 on 5'
4480	PhiC31-stop-GG4 rev	cgtgatgaggtctcaaagcttattatgctgccacatcctcggtac	amplify PhiC31 with GG4 on 3'
4481	PhiC31-NLS-stop-GG4 rev	cgtgatgaggtctcaaagcttacaccttcctctttttttttggtgctg	amplify PhiC31-NLS with GG4 on 3'
4483	PhiC31 GG2 fwd	cactctgtggtctcaagccgacacgtatgccggcgc	amplify PhiC31 with GG2 on 5'
4484	PhiC31 GG1 fwd	ggatcggaggtctcaaatggacacgtatgccggcg	amplify PhiC31 with GG1 on 5'
4490	tRBSC-mScarlet_Target_rev	acgttgatggtctcaatagtaaacaatgccaaagaagaagaggaaagtcg	tRBSC-mScarlet_Target_rev
4491	tRBSC-mScarlet_target_fwd	cactctgtggtctcaggagcgattgatgcatgttgtcaatcaattgg	tRBSC-mScarlet_target_fwd
4507	pLOM insert rev	cacgaggccctttcgtc	amplify UbArg and UbGln tag from twist sequences
4510	pLOM insert fwd	caatacgcaaaccgcctc	amplify UbArg and UbGln tag from twist sequences
5064	pLBD16_fwd	cactctgtggtctcaggagtgCCATTATTGATTGTCTCCTTAGAATCC	amplify pLBD16 with GG0 on 5'
5065	pLBD16_rev	cacttcgtggtctcacattCGGCGAAACGAACAAAAAAGTGATG	amplify pLBD16 with GG1 on 3'
5070	Bxb1_rev	cgtgatgaggtctcaaagcttattacgacatcccggtgtgtag	amplify Bxb1 with GG1 on 5'
5071	Bxb1_fwd	ggatcggaggtctcaaatgagagccctggtagtcatcc	amplify Bxb1 with GG4 on 3'
5072	Bxb1NLS_GG4_Rev	cgtgatgaggtctcaaagcttacaccttcctctttttttttggcgacatcccggtgtgtagcc	amplify Bxb1 with NLS and GG4 on 3'
5167	pUBQ10 GG1 rev	acgttgatggtctcacatTctgttaatcagaaaaactcagattaatcgac	amplify pUBQ10 with GG1 on 3'
5168	pUBQ10 GG0 fwd	cactctgtggtctcaggagctcaacaacaaactttccattcacc	amplify pUBQ10 with GG0 on 5'
5388	Fwd_GG1_P_XVE	cactctgtggtctcaggagccacgataccggtggtacc	amplify p35S_XVE estradiol inducible promoter with GG1 on 5'
5389	Rev_GG2_minim35S_long	acgttgatggtctcacattgctagagtcgactagcttcag	amplify p35S_XVE estradiol inducible promoter with GG2 on 3'
5418	pUBQ10-TACT-BbsI	acgttgatGAAGACaAAGTActgttaatcagaaaaactcagattaatcgac	amplify pUBQ10 with BpiI sites for target construction
5419	BbsI-GGAG-pUBQ10	cactctgtgGAAGACAAggagctcaacaacaaactttcc	amplify pUBQ10 with BpiI sites for target construction
5463	GG4-Tp901 rev	cgtgatgaggtctcaaagcttattaaccggtagcgagttggaatttaaatatg	amplify Tp901 with GG1 on 5'
5464	GG4-NLS-Tp901 rev	cgtgatgaggtctcaaagcttacaccttcctctttttttttggaccggtagcgagttggaatttaaatatg	amplify Tp901-NLS with GG4 on 3'
5465	GG0-Tp901-fwd	ggatcggaggtctcaaatgactaagaaagtagcaatctatacacg	amplify Tp901 with GG4 on 3'
5626	t35S-GG6 rev	ggatcggaggtctcaagcgatctggattttagtactggattttgg	amplify t35S with GG6 on 3' for L1P63 construction
5627	GG4-p35S fwd	cactctgtggtctcagcttggaggaattccaatcccac	amplify p35S with GG4 on 5' for L1P63 construction
5628	tUBQ1_GG4 rev	cgtgatgaggtctcaaagccatttgtttgtctttaacaacggctc	amplify tUBQ1 with GG4 on 3' for L1P63 construction
5806	Tp901_opt_NLS_rev	cgtgatgaggtctcaaagcgactttcctcttcttctttgGTTATCACCCGGTAGCCAACT	amplify Tp901_opt from gBlock
5807	Tp901_opt_fwd	ggatcggaggtctcaaATGACAAAAAAGGTCGCCAT	amplify Tp901_opt from gBlock
