# Supplementary material for: An integrase toolbox to record gene-expression during plant development
Source: Nat Commun. 2023 Apr 3;14:1844. doi: 10.1038/s41467-023-37607-5 (PMC10070421; doi:10.1038/s41467-023-37607-5)
Supplement: Supplementary file 5 — Supplementary Data 2 [file 41467_2023_37607_MOESM5_ESM.xlsx]

## Sheet: Level0
Level	Short name	Construct name	Linkers	Primer 1	Primer 2	Origin	Sequences
L0	L0-T1	Target-PhiC31 attP_PhiC31-pUBQ10-attB_PhiC31		N/A	N/A	IDT	cactctgtggtctcactatagtagtgccccaactggggtaacctttgagttctctcagttgggggcgtagggctcaacaacaaactttccattcacccatttatggatacacagtctagctcaacagagcttttaacccaaattggtacaatagaatacaactttagatcataattctcaaaagaaagagattccttagctattctatctgccactccatttccttctcggcttgtatgcacaagcataaaatcctcaaacttgctaagtagatactttatgtcttggataattggattgagacttgacaagcataactttcatgtaaccaaagacacaagttgctgagaatccacctcaaaaatgatcttcctataattgaatcgggataatgacagc…
L0	L0-T3	mTurq-tUBQ10 Target		4510	4507	Twist	acgttgatggtctcaacctaaacaatgccaaagaagaagaggaaagtcggaagtggtagtggtatggtgagcaagggcgaggagctgttcaccggggtggtgcccatcctggtcgagctggacggcgacgtaaacggccacaagttcagcgtgtccggcgagggcgagggcgatgccacctacggcaagctgaccctgaagttcatctgcaccaccggcaagctgcccgtgccctggcccaccctcgtgaccaccctgtcctggggcgtgcagtgcttcgcccgctaccccgaccacatgaagcagcacgacttcttcaagtccgccatgcccgaaggctacgtccaggagcgcaccatcttcttcaaggacgacggcaactacaagacccgcgccgag…
L0	L0-T4	tRBSC-mScarlet_target		4491	4490	PCR from lab construct	cactctgtggtctcaggagcgattgatgcatgttgtcaatcaattggcaagtcataaaatgcattaaaaaatattttcatactcaactacaaatccatgagtataactataattataaagcaatgattagaatctgacaaggattctggaaaattacataaaggaaagttcataaatgtctaaaacacaagaggacatacttgtattcagtaacatttgcagcttttctaggtctgaaaatatatttgttgcctagtgaataagcataatggtacaactacaagtgttttactcctcatattaacttcggtcattagaggccacgatttgacacatttttactcaaaacaaaatgtttgcatatctcttataatttcaaattcaacacacaacaaataa…
L0	L0-I38	BpiI-pUBQ10-BpiI		5418	5419	PCR from L0-I26	cactctgtgGAAGACAAggagctcaacaacaaactttccattcacccatttatggatacacagtctagctcaacagagcttttaacccaaattggtacaatagaatacaactttagatcataattctcaaaagaaagagattccttagctattctatctgccactccatttccttctcggcttgtatgcacaagcataaaatcctcaaacttgctaagtagatactttatgtcttggataattggattgagacttgacaagcataactttcatgtaaccaaagacacaagttgctgagaatccacctcaaaaatgatcttcctataattgaatcgggataatgacagcacagcccatctaagagcctccacttctacttccagcacgcttcttactttt…
L0	L0-T6	Target-Bxb1: attP_Bxb1-BpiI-attB_Bxb1		N/A	N/A	IDT	cactctgtggtctcactatTCGTGGTTTGTCTGGTCAACCACCGCCGTCTCAGTGGTGTACGGTACAAACCCGGAGTTGTCTTCTTGTAGCACTGTAAGATTTATCCACGAAGGTCAGCAACTTGAAGACAATACTgcccggatgatcctgacgacggagacggccgtcgtcgacaagccggccgaaccttgagacctccgatcc
L0	L0-T7	Target-Tp901: attP_Tp901-BpiI-attB_Tp901		N/A	N/A	IDT	cactctgtggtctcactatGCGAGTTTTTATTTCGTTTATTTCAATTAAGGTAACTAAAAAACTCCTTTGGAGTTGTCTTCTTGTAGCACTGTAAGATTTATCCACGAAGGTCAGCAACTTGAAGACAATACTGCAAAAAAAGCAAAAAGCATTTACCTTGATTGAGATGTTAATTGTGTTGGCATaccttgagacctccgatcc
L0	L0-T8	Target-Bxb1: attP_Bxb1-pUBQ10-attB_Bxb1		N/A	N/A	Golden gate from L0-I46 and L0-I38	cactctgtggtctcactatTCGTGGTTTGTCTGGTCAACCACCGCCGTCTCAGTGGTGTACGGTACAAACCCggagctcaacaacaaactttccattcacccatttatggatacacagtctagctcaacagagcttttaacccaaattggtacaatagaatacaactttagatcataattctcaaaagaaagagattccttagctattctatctgccactccatttccttctcggcttgtatgcacaagcataaaatcctcaaacttgctaagtagatactttatgtcttggataattggattgagacttgacaagcataactttcatgtaaccaaagacacaagttgctgagaatccacctcaaaaatgatcttcctataattgaatcgggataatga…
L0	L0-T9	Target-Tp901: attP_Bxb1-pUBQ10-attB_Bxb1		N/A	N/A	Golden gate from L0-I47 and L0-I38	cactctgtggtctcactatGCGAGTTTTTATTTCGTTTATTTCAATTAAGGTAACTAAAAAACTCCTTTggagctcaacaacaaactttccattcacccatttatggatacacagtctagctcaacagagcttttaacccaaattggtacaatagaatacaactttagatcataattctcaaaagaaagagattccttagctattctatctgccactccatttccttctcggcttgtatgcacaagcataaaatcctcaaacttgctaagtagatactttatgtcttggataattggattgagacttgacaagcataactttcatgtaaccaaagacacaagttgctgagaatccacctcaaaaatgatcttcctataattgaatcgggataatgacag…
L0	L0-I2	pPP2AA3-mutated	GG0-GG1	N/A	N/A	Twist	cactctgtggtctcaggaggaggaagaagaagagagttactgagaagcttcctttatacgagagagatattaaacgaagtcgtatttgttggatatatgggcctttatgtattatacataagcccatttagttcttatctttgacaggcccaattatatggacacagcttgaagatggtttagctgctgcgaaagacgagctccggtctgatttctcgttcttctgattgatagatcgctcggaacttggaaagcagcgtaatcggtaaattctcgatcatttcttcaatttcgaaacattttccaattgtatattgagaatctcaaatcgaattattgtttagatcttctctctttattagtctaagaatggtaatagtttctctctagattgggacg…
L0	L0-I9	PhiC31	GG1-GG4	4484	4480	Orzaez lab+PCR	ggatcggaggtctcaaatggacacgtatgccggcgcttatgatagacaatcaagagaaagagagaactcttctgccgcctctccagctacacagagatctgccaacgaggataaagctgctgatttacaaagagaggtagagagagatgggggtaggtttagatttgtgggtcatttctctgaggctcctggtacatcagcctttggtactgctgaacggcctgaatttgaaagaatattaaatgagtgtcgggccggtcgactaaatatgataatagtttatgatgtatctaggttcagtagactcaaagttatggatgcaattccgatcgtgagcgagctacttgcactcggtgttactatcgtaagtacacaagaaggtgtattcaggcagggtaa…
L0	L0-I10	PhiC31	GG2-GG4	4483	4480	Orzaez lab+PCR	cactctgtggtctcaagccgacacgtatgccggcgcttatgatagacaatcaagagaaagagagaactcttctgccgcctctccagctacacagagatctgccaacgaggataaagctgctgatttacaaagagaggtagagagagatgggggtaggtttagatttgtgggtcatttctctgaggctcctggtacatcagcctttggtactgctgaacggcctgaatttgaaagaatattaaatgagtgtcgggccggtcgactaaatatgataatagtttatgatgtatctaggttcagtagactcaaagttatggatgcaattccgatcgtgagcgagctacttgcactcggtgttactatcgtaagtacacaagaaggtgtattcaggcagggtaa…
L0	L0-I11	PhiC31-NLS	GG1-GG4	4484	4481	Orzaez lab+PCR	ggatcggaggtctcaaatggacacgtatgccggcgcttatgatagacaatcaagagaaagagagaactcttctgccgcctctccagctacacagagatctgccaacgaggataaagctgctgatttacaaagagaggtagagagagatgggggtaggtttagatttgtgggtcatttctctgaggctcctggtacatcagcctttggtactgctgaacggcctgaatttgaaagaatattaaatgagtgtcgggccggtcgactaaatatgataatagtttatgatgtatctaggttcagtagactcaaagttatggatgcaattccgatcgtgagcgagctacttgcactcggtgttactatcgtaagtacacaagaaggtgtattcaggcagggtaa…
L0	L0-I12	PhiC31-NLS	GG2-GG4	4483	4481	Orzaez lab+PCR	cactctgtggtctcaagccgacacgtatgccggcgcttatgatagacaatcaagagaaagagagaactcttctgccgcctctccagctacacagagatctgccaacgaggataaagctgctgatttacaaagagaggtagagagagatgggggtaggtttagatttgtgggtcatttctctgaggctcctggtacatcagcctttggtactgctgaacggcctgaatttgaaagaatattaaatgagtgtcgggccggtcgactaaatatgataatagtttatgatgtatctaggttcagtagactcaaagttatggatgcaattccgatcgtgagcgagctacttgcactcggtgttactatcgtaagtacacaagaaggtgtattcaggcagggtaa…
L0	L0-I14	DST	GG4-GG5	N/A	N/A	IDT	ggatcggaggtctcagcttagtactatactacaacatttccatattttttttagattgttagctaatttcccctggagataattgtaaattgtttcaatgagaggaatatacaatacatagatcgtaattgatcaatgcgtatttgcatgttggtatgagaccatcaacgt
L0	L0-I15	tUBQ1	GG4-GG6	4478	4477	PCR from lab construct	cactctgtggtctcagcttagagactcttatcaagaatcccatctcttgcttgcttttttttgttgtcttccctttgatagggtttgtttttcttgtttcagtgactttctatgttaaaagataatgtcagtaaaaggatttggttttctattattctgaatcgattacggaagattcttgcttaattccaatctatacaagtatcgtgaaataatgaccgtttatgtgattaggagacgtgtttcattaataaaatataagatcaatacattgttagtagtgataaactatgtacaaattgtattgattgtaaaagaaacacaataggttccttttttctacaatatattgtgacagactctctgttttaacgaatgaattaaatttgtcaacgaaaa…
L0	L0-I16	tUBQ1	GG5-GG6	4479	4477	PCR from lab construct	cactctgtggtctcaggtaagagactcttatcaagaatcccatctcttgcttgcttttttttgttgtcttccctttgatagggtttgtttttcttgtttcagtgactttctatgttaaaagataatgtcagtaaaaggatttggttttctattattctgaatcgattacggaagattcttgcttaattccaatctatacaagtatcgtgaaataatgaccgtttatgtgattaggagacgtgtttcattaataaaatataagatcaatacattgttagtagtgataaactatgtacaaattgtattgattgtaaaagaaacacaataggttccttttttctacaatatattgtgacagactctctgttttaacgaatgaattaaatttgtcaacgaaaa…
L0	L0-I18	Ub-Arg	GG1-GG2	4510	4507	Twist	ggtctcaaatgcaaatcttcgttaaaactctgacgggcaaaacgatcacgttagaagtagagccatccgatacgatagaaaacgtgaaggctaaaattcaggacaaagagggaataccgcctgaccaacagaggctcatttttgcaggcaagcagcttgaagatggtcgaacactgagtgattacaacatccaaaaggagagcactctgcatctagtcttacgtctgcgagggggcCGTcatggtagcggtgcgtggttgctgcccgtgagtctcgtgaagaggaagacgactcttgctggagcctgagaccac
L0	L0-I20	Ub-Gln	GG1-GG2	4510	4507	Twist	ggtctcaaatgcaaatcttcgttaaaactctgacgggcaaaacgatcacgttagaagtagagccatccgatacgatagaaaacgtgaaggctaaaattcaggacaaagagggaataccgcctgaccaacagaggctcatttttgcaggcaagcagcttgaagatggtcgaacactgagtgattacaacatccaaaaggagagcactctgcatctagtcttacgtctgcgagggggcCAAcatggtagcggtgcgtggttgctgcccgtgagtctcgtgaagaggaagacgactcttgctggagcctgagacc
L0	L0-I23	Bxb1	GG1-GG4	5071	5070	Bonnet lab	ggatcggaggtctcaaatgagagccctggtagtcatccgcctgtcccgcgtcaccgatgctacgacttcaccggagcgtcagctggagtcttgccagcagctctgcgcccagcgcggctgggacgtcgtcggggtagcggaggatctggacgtctccggggcggtcgatccgttcgaccggaagcgcagaccgaacctggcccggtggctAgcgttcgaggagcaaccgtttgacgtgatcgtggcgtaccgggtagatcggttgacccgatcgatccggcatcttcagcagctggtccactgggccgaggaccacaagaagctggtcgtctccgcgaccgaagcgcacttcgatacgacgacgccgtttgcggcggtcgtcatcgcgcttatgggaac…
L0	L0-I25	p35S	GG0-GG1	N/A	N/A	moclo addgene pICH51266	cactctgtggtctcaggagGAATTCGGTCCCCAGATTAGCCTTTTCAATTTCAGAAAGAATGCTAACCCACAGATGGTTAGAGAGGCTTACGCAGCAGGTCTCATCAAGACGATCTACCCGAGCAATAATCTCCAGGAAATCAAATACCTTCCCAAGAAGGTTAAAGATGCAGTCAAAAGATTCAGGACTAACTGCATCAAGAACACAGAGAAAGATATATTTCTCAAGATCAGAAGTACTATTCCAGTATGGACGATTCAAGGCTTGCTTCACAAACCAAGGCAAGTAATAGAGATTGGAGTCTCTAAAAAGGTAGTTCCCACTGAATCAAAGGCCATGGAGTCAAAGATTCAAATAGAGGACCTAACAGAACTCGCCGTAAAGACTGGCGAACAGTT…
L0	L0-I26	pUBQ10	GG0-GG1	5168	5167	from lab construct	cactctgtggtctcaggagctcaacaacaaactttccattcacccatttatggatacacagtctagctcaacagagcttttaacccaaattggtacaatagaatacaactttagatcataattctcaaaagaaagagattccttagctattctatctgccactccatttccttctcggcttgtatgcacaagcataaaatcctcaaacttgctaagtagatactttatgtcttggataattggattgagacttgacaagcataactttcatgtaaccaaagacacaagttgctgagaatccacctcaaaaatgatcttcctataattgaatcgggataatgacagcacagcccatctaagagcctccacttctacttccagcacgcttcttacttttac…
L0	L0-I32	pLBD16	GG0-GG1	5064	5065	PCR from genomic DNA	cactctgtggtctcaggagCCATTATTGATTGTCTCCTTAGAATCCAACATGTGACCCTCCATTGTCTACCATTCACACCCTTTGGCTCACTCGATAAATTTGGACATTAATTGCATTCATTTTATTTGTAAGAACCAGAATCTCAGTAGATGTTATTTGTGTTGAGTAAACTGTTGTTATTTATAGACTAGGCTATTCTTCGTATACACTTTGATACTGATTTTTAGTTCATCATCTATCTACCGACTAAATATAGTGTTTCTATGTGGCTTCTCCTCAAATGTCAAATTTATTTCTTTAATGTTGTTTGAGTTTCAAACTTGCAAAGTGCAAACCAATTTTGGTTGTTATACTAAAACCACACATATAATTAAAGACACCCACTATAGCATAAAATT…
L0	L0-I35	Level0_P35S_XVE	GG0-GG1	5388	5389	1884 (from http://www.biocenter.helsinki.fi/bi/mahonen/vectors.html)	cactctgtggtctcaggagccacgataccggtggtaccaacatggtggagcacgacactctcgtctactccaagaatatcaaagatacagtctcagaagaccagagggctattgagacttttcaacaaagggtaatatcgggaaacctcctcggattccattgcccagctatctgtcacttcatcgaaaggacagtagaaaaggaagatggcttctacaaatgccatcattgcgataaaggaaaggctatcgttcaagaatgcctctaccgacagtggtcccaaagatggacccccacccacgaggaacatcgtggaaaaagaagacgttccaaccacgtcttcaaagcaagtggattgatgtgatatctccactgacgtaagggatgacgcacaatcc…
L0	L0-I39	PhiC31-Intein	GG1-GG4	N/A	N/A	IDT	ggatcggaggtctcaAATGgacacgtatgccggcgcttatgatagacaatcaagagaaagagagaactcttctgccgcctctccagctacacagagatctgccaacgaggataaagctgctgatttacaaagagaggtagagagagatgggggtaggtttagatttgtgggtcatttctctgaggctcctggtacatcagcctttggtactgctgaacggcctgaatttgaaagaatattaaatgagtgtcgggccggtcgactaaatatgataatagtttatgatgtatctaggttcagtagactcaaagttatggatgcaattccgatcgtgagcgagctacttgcactcggtgttactatcgtaagtacacaagaaggtgtattcaggcagggtaa…
L0	L0-I40	Intein-PhiC31	GG1-GG4	N/A	N/A	IDT	ggatcggaggtctcaAATGGTGAAAGTGATTGGCCGCCGCAGCCTGGGCGTGCAGCGCATTTTTGATATTGGCCTGCGCCAGGATCATAACTTTCTGCTGGCGAACGGCGCGATTGCGGCGAACTGCTTTAACagggatcctattactttgcgtccagttgaattagactgtggaccgatcatcgaacctgccgagtggtacgagttgcaggcctggcttgatggtagagggcgtggaaagggtttatctcggggacaggcaattttgtcagcaatggataagctttattgtgagtgtggggctgttatgacatcaaaacgtggagaagagtcaatcaaggattcttacaggtgcagacgtcgtaaagtggtggacccttctgctccaggacagcatga…
L0	L0-I42	Tp901	GG1-GG4	5463	5465	Bonnet lab+PCR	ggatcggaggtctcaaatgactaagaaagtagcaatctatacacgagtatccactactaaccaagcagaggaaggcttctcaattgatgagcaaattgaccgtttaacaaaatatgctgaagcaatggggtggcaagtatctgatacttatactgatgctggtttttcaggggccaaacttgaacgcccagcaatgcaaagattaatcaacgatatcgagaataaagcttttgatacagttcttgtatataagctagaccgcctttcacgtagtgtaagagatactctttatcttgttaaggatgtgttcacaaaaaataaaatagactttatctcgcttaatgaaagtattgatacttcttctgctatgggtagcttgtttctcactattctttctgc…
L0	L0-I42B	Tp901_opt	GG1-GG4	N/A	N/A	IDT	ggatcggaggtctcaaATGACAAAAAAGGTCGCCATTTATACTAGAGTAAGTACCACAAACCAAGCGGAGGAAGGATTTAGTATCGACGAGCAGATAGACCGACTTACGAAATACGCGGAGGCGATGGGGTGGCAAGTTTCAGATACCTACACAGATGCGGGGTTTAGCGGCGCTAAGTTGGAAAGACCTGCAATGCAGCGTTTGATAAATGACATAGAGAACAAAGCATTTGATACGGTTCTAGTGTACAAGTTGGACCGACTTTCCAGAAGCGTACGTGATACTCTGTACCTTGTCAAAGACGTTTTTACAAAAAACAAGATCGACTTCATAAGTTTGAATGAGTCAATCGATACATCCAGCGCAATGGGCTCACTGTTCTTAACAATACTATCTGC…
L0	L0-I43	Tp901-NLS	GG1-GG4	5464	5465	Bonnet lab+PCR	ggatcggaggtctcaaatgactaagaaagtagcaatctatacacgagtatccactactaaccaagcagaggaaggcttctcaattgatgagcaaattgaccgtttaacaaaatatgctgaagcaatggggtggcaagtatctgatacttatactgatgctggtttttcaggggccaaacttgaacgcccagcaatgcaaagattaatcaacgatatcgagaataaagcttttgatacagttcttgtatataagctagaccgcctttcacgtagtgtaagagatactctttatcttgttaaggatgtgttcacaaaaaataaaatagactttatctcgcttaatgaaagtattgatacttcttctgctatgggtagcttgtttctcactattctttctgc…
L0	L0-I43B	Tp901_opt-NLS	GG1-GG4	5807	5806	PCR from L0-I42B	ggatcggaggtctcaaATGACAAAAAAGGTCGCCATTTATACTAGAGTAAGTACCACAAACCAAGCGGAGGAAGGATTTAGTATCGACGAGCAGATAGACCGACTTACGAAATACGCGGAGGCGATGGGGTGGCAAGTTTCAGATACCTACACAGATGCGGGGTTTAGCGGCGCTAAGTTGGAAAGACCTGCAATGCAGCGTTTGATAAATGACATAGAGAACAAAGCATTTGATACGGTTCTAGTGTACAAGTTGGACCGACTTTCCAGAAGCGTACGTGATACTCTGTACCTTGTCAAAGACGTTTTTACAAAAAACAAGATCGACTTCATAAGTTTGAATGAGTCAATCGATACATCCAGCGCAATGGGCTCACTGTTCTTAACAATACTATCTGC…
L0	pNL2080	pGATA23	GG0-GG1	3468	3460	PCR from genomic DNA	cactctgtggtctcaggagcatgaataatctttgcgtacacctaaattttatagtgaaaaatacataattttaaaactttacttttgtagagatgcctaaaaaaaaatggtttaccacatggacattgttatttgttcagatctccaacgtatagcaatatttgtgatttatagatatgtaatttggtgttcaaagaatgtgtagaacaattattcttatgggtatgccaagaaaagttatataactttattctatactgctttcacgttaaataatgtaacattattaatgttgtccttttacttttccttgaattgatttgggaagaagactattggcttccttatcacatcaaaaagtctatgagtaagtgaaacattggctggcttttgcttcat…
L0	pNL2114	pARF19	GG0-GG1	3496	3497	PCR from genomic DNA	cactctgtggtctcaggagccacgcgcagcaaatattgacccaaaaaggcataaaaaacactaaagcatgccaactttttattcttgttgagatttactttgtcgtcccatatcttttcaaattttgatcctctataatatatgtttaaacctaacttatcaaactttacattcctttttcttttgctcactaggtaaggctcttgagatcgcttcacctcatctcttgtttaacatttataaacatgtagctgtctggttaatcaatttacatgtggtaaattataaattactctagaaagagatgtatattaaactgctaagttcatggctaatcttcggtatttcttgtttaaccgcgataagttgaacatatattaatgagctcttatggttttt…
L0	pNL2119	pARF7	GG0-GG1	3494	3495	PCR from genomic DNA	cactctgtggtctcaggagaaaaaaaagctaggcgtcgaaatccataacttcaaaaggccttcttacattcatccaatctccaaacttctgtcttcacgcatttattgctcagggacatcatgtcgctactcactgccacttatttgaattgacatccattcattccatacatatatattaccttcacttaaagttgtaagtatatagaattttaagcattcctgccaaataagttttggatcgaacctaaactaacaaagaggttactgttttgtaactttcttttttgatgtggggtcattcaaagggtttacatgcattttacaatggtctgtgatgaatatggaggttcagtctttggtagataaaacttgttatgtggccttaaaccaaataga…
L0	pNL2167	mScarlet-NLS	GG1-GG4	N/A	N/A	lab construct
L0	pNL2102	tRBCs	GG4-GG6	N/A	N/A	from pL0M-T-RbcS-15318 EC15318
L0	L0-I45	t35S	GG4-GG6	N/A	N/A	moclo addgene pICH41414	cactctgtggtctcaGCTTctctagctagagtcgatcgacaagctcgagtttctccataataatgtgtgagtagttcccagataagggaattagggttcctatagggtttcgctcatgtgttgagcatataagaaacccttagtatgtatttgtatttgtaaaatacttctatcaataaaatttctaattcctaaaaccaaaatccagtactaaaatccagatcgcttgagacctccgatcc
			G0-G1	G1-G2	G2-G3	G3-G4	G4-G5	G5-G6	aNL	Sequence
L1	L1_ARF7_1	pARF7-PhiC31-tUBQ1	pARF7 pNL2119	PhiC31 L0-I9			tUBQ1 L0-I15		437	cttggagaaaaaaaagctaggcgtcgaaatccataacttcaaaaggccttcttacattcatccaatctccaaacttctgtcttcacgcatttattgctcagggacatcatgtcgctactcactgccacttatttgaattgacatccattcattccatacatatatattaccttcacttaaagttgtaagtatatagaattttaagcattcctgccaaataagttttggatcgaacctaaactaacaaagaggttactgttttgtaactttcttttttgatgtggggtcattcaaagggtttacatgcattttacaatggtctgtgatgaatatggaggttcagtctttggtagataaaacttgttatgtggccttaaaccaaatagattgtagtttgta…
L1	L1_GATA23_2	pGATA23-PhiC31-NLS-tUBQ1	pGATA23 pNL2080	PhiC31-NLS L0-I11			tUBQ1 L0-I15		436	cttggagtgcatgaataatctttgcgtacacctaaattttatagtgaaaaatacataattttaaaactttacttttgtagagatgcctaaaaaaaaatggtttaccacatggacattgttatttgttcagatctccaacgtatagcaatatttgtgatttatagatatgtaatttggtgttcaaagaatgtgtagaacaattattcttatgggtatgccaagaaaagttatataactttattctatactgctttcacgttaaataatgtaacattattaatgttgtccttttacttttccttgaattgatttgggaagaagactattggcttccttatcacatcaaaaagtctatgagtaagtgaaacattggctggcttttgcttcattcctttgtct…
L1	L1_GATA23_1	pGATA23-PhiC31-tUBQ1	pGATA23 pNL2080	PhiC31 L0-I9			tUBQ1 L0-I15		435	cttggagtgcatgaataatctttgcgtacacctaaattttatagtgaaaaatacataattttaaaactttacttttgtagagatgcctaaaaaaaaatggtttaccacatggacattgttatttgttcagatctccaacgtatagcaatatttgtgatttatagatatgtaatttggtgttcaaagaatgtgtagaacaattattcttatgggtatgccaagaaaagttatataactttattctatactgctttcacgttaaataatgtaacattattaatgttgtccttttacttttccttgaattgatttgggaagaagactattggcttccttatcacatcaaaaagtctatgagtaagtgaaacattggctggcttttgcttcattcctttgtct…
L1	L1_ARF19_2	pARF19-PhiC31-NLS-tUBQ1	pARF19 pNL2114	PhiC31-NLS L0-I11			tUBQ1 L0-I15		440	cttggagccacgcgcagcaaatattgacccaaaaaggcataaaaaacactaaagcatgccaactttttattcttgttgagatttactttgtcgtcccatatcttttcaaattttgatcctctataatatatgtttaaacctaacttatcaaactttacattcctttttcttttgctcactaggtaaggctcttgagatcgcttcacctcatctcttgtttaacatttataaacatgtagctgtctggttaatcaatttacatgtggtaaattataaattactctagaaagagatgtatattaaactgctaagttcatggctaatcttcggtatttcttgtttaaccgcgataagttgaacatatattaatgagctcttatggtttttgtttaatgtcca…
L1	L1_ARF19_1	pARF19-PhiC31-tUBQ1	pARF19 pNL2114	PhiC31 L0-I9			tUBQ1 L0-I15		439	cttggagccacgcgcagcaaatattgacccaaaaaggcataaaaaacactaaagcatgccaactttttattcttgttgagatttactttgtcgtcccatatcttttcaaattttgatcctctataatatatgtttaaacctaacttatcaaactttacattcctttttcttttgctcactaggtaaggctcttgagatcgcttcacctcatctcttgtttaacatttataaacatgtagctgtctggttaatcaatttacatgtggtaaattataaattactctagaaagagatgtatattaaactgctaagttcatggctaatcttcggtatttcttgtttaaccgcgataagttgaacatatattaatgagctcttatggtttttgtttaatgtcca…
L1	L1_ARF19_4	pARF19-PhiC31-DST-tUBQ1	pARF19 pNL2114	PhiC31 L0-I9			DST L0-I14	tUBQ1 L0-I16	472	cttggagccacgcgcagcaaatattgacccaaaaaggcataaaaaacactaaagcatgccaactttttattcttgttgagatttactttgtcgtcccatatcttttcaaattttgatcctctataatatatgtttaaacctaacttatcaaactttacattcctttttcttttgctcactaggtaaggctcttgagatcgcttcacctcatctcttgtttaacatttataaacatgtagctgtctggttaatcaatttacatgtggtaaattataaattactctagaaagagatgtatattaaactgctaagttcatggctaatcttcggtatttcttgtttaaccgcgataagttgaacatatattaatgagctcttatggtttttgtttaatgtcca…
L1	L1P1	pPP2AA3-PhiC31-tUBQ1	pPP2AA3-mutated L0-I2	PhiC31 L0-I9			tUBQ1 L0-I15		309	gaggaagaagaagagagttactgagaagcttcctttatacgagagagatattaaacgaagtcgtatttgttggatatatgggcctttatgtattatacataagcccatttagttcttatctttgacaggcccaattatatggacacagcttgaagatggtttagctgctgcgaaagacgagctccggtctgatttctcgttcttctgattgatagatcgctcggaacttggaaagcagcgtaatcggtaaattctcgatcatttcttcaatttcgaaacattttccaattgtatattgagaatctcaaatcgaattattgtttagatcttctctctttattagtctaagaatggtaatagtttctctctagattgggacggcacaaagtttcagttctc…
L1	L1P2	pPP2AA3-PhiC31-NLS-tUBQ1	pPP2AA3-mutated L0-I2	PhiC31-NLS L0-I11			tUBQ1 L0-I15		310	cttggaggaggaagaagaagagagttactgagaagcttcctttatacgagagagatattaaacgaagtcgtatttgttggatatatgggcctttatgtattatacataagcccatttagttcttatctttgacaggcccaattatatggacacagcttgaagatggtttagctgctgcgaaagacgagctccggtctgatttctcgttcttctgattgatagatcgctcggaacttggaaagcagcgtaatcggtaaattctcgatcatttcttcaatttcgaaacattttccaattgtatattgagaatctcaaatcgaattattgtttagatcttctctctttattagtctaagaatggtaatagtttctctctagattgggacggcacaaagtttc…
L1	L1P4	pPP2AA3-PhiC31-DST-tUBQ1	pPP2AA3-mutated L0-I2	PhiC31 L0-I9			DST L0-I14	tUBQ1 L0-I16	329	gaggaagaagaagagagttactgagaagcttcctttatacgagagagatattaaacgaagtcgtatttgttggatatatgggcctttatgtattatacataagcccatttagttcttatctttgacaggcccaattatatggacacagcttgaagatggtttagctgctgcgaaagacgagctccggtctgatttctcgttcttctgattgatagatcgctcggaacttggaaagcagcgtaatcggtaaattctcgatcatttcttcaatttcgaaacattttccaattgtatattgagaatctcaaatcgaattattgtttagatcttctctctttattagtctaagaatggtaatagtttctctctagattgggacggcacaaagtttcagttctc…
L1	L1P5	pPP2AA3-PhiC31-NLS-DST-tUBQ1	pPP2AA3-mutated L0-I2	PhiC31-NLS L0-I11			DST L0-I14	tUBQ1 L0-I16	330	cttggaggaggaagaagaagagagttactgagaagcttcctttatacgagagagatattaaacgaagtcgtatttgttggatatatgggcctttatgtattatacataagcccatttagttcttatctttgacaggcccaattatatggacacagcttgaagatggtttagctgctgcgaaagacgagctccggtctgatttctcgttcttctgattgatagatcgctcggaacttggaaagcagcgtaatcggtaaattctcgatcatttcttcaatttcgaaacattttccaattgtatattgagaatctcaaatcgaattattgtttagatcttctctctttattagtctaagaatggtaatagtttctctctagattgggacggcacaaagtttc…
L1	L1P16	pUBQ10-PhiC31-tUBQ1	pUBQ10 L0-I26	PhiC31 L0-I9			tUBQ1 L0-I15		488	cttggagctcaacaacaaactttccattcacccatttatggatacacagtctagctcaacagagcttttaacccaaattggtacaatagaatacaactttagatcataattctcaaaagaaagagattccttagctattctatctgccactccatttccttctcggcttgtatgcacaagcataaaatcctcaaacttgctaagtagatactttatgtcttggataattggattgagacttgacaagcataactttcatgtaaccaaagacacaagttgctgagaatccacctcaaaaatgatcttcctataattgaatcgggataatgacagcacagcccatctaagagcctccacttctacttccagcacgcttcttacttttaccacagctcttgc…
L1	L1P17	pUBQ10-PhiC31-NLS-tUBQ1	pUBQ10 L0-I26	PhiC31-NLS L0-I11			tUBQ1 L0-I15		489	cttggagctcaacaacaaactttccattcacccatttatggatacacagtctagctcaacagagcttttaacccaaattggtacaatagaatacaactttagatcataattctcaaaagaaagagattccttagctattctatctgccactccatttccttctcggcttgtatgcacaagcataaaatcctcaaacttgctaagtagatactttatgtcttggataattggattgagacttgacaagcataactttcatgtaaccaaagacacaagttgctgagaatccacctcaaaaatgatcttcctataattgaatcgggataatgacagcacagcccatctaagagcctccacttctacttccagcacgcttcttacttttaccacagctcttgc…
L1	L1P18	pUBQ10-PhiC31-DST-tUBQ1	pUBQ10 L0-I26	PhiC31 L0-I9			DST L0-I14	tUBQ1 L0-I16	490	cttggagctcaacaacaaactttccattcacccatttatggatacacagtctagctcaacagagcttttaacccaaattggtacaatagaatacaactttagatcataattctcaaaagaaagagattccttagctattctatctgccactccatttccttctcggcttgtatgcacaagcataaaatcctcaaacttgctaagtagatactttatgtcttggataattggattgagacttgacaagcataactttcatgtaaccaaagacacaagttgctgagaatccacctcaaaaatgatcttcctataattgaatcgggataatgacagcacagcccatctaagagcctccacttctacttccagcacgcttcttacttttaccacagctcttgc…
L1	L1P19	pUBQ10-PhiC31-NLS-DST-tUBQ1	pUBQ10 L0-I26	PhiC31-NLS L0-I11			DST L0-I14	tUBQ1 L0-I16	491	cttggagctcaacaacaaactttccattcacccatttatggatacacagtctagctcaacagagcttttaacccaaattggtacaatagaatacaactttagatcataattctcaaaagaaagagattccttagctattctatctgccactccatttccttctcggcttgtatgcacaagcataaaatcctcaaacttgctaagtagatactttatgtcttggataattggattgagacttgacaagcataactttcatgtaaccaaagacacaagttgctgagaatccacctcaaaaatgatcttcctataattgaatcgggataatgacagcacagcccatctaagagcctccacttctacttccagcacgcttcttacttttaccacagctcttgc…
L1	L1P22	p35S-PhiC31-NLS-tUBQ1	p35S L0-I25	PhiC31 L0-I9			tUBQ1 L0-I15		494	cttggaggaattccaatcccacaaaaatctgagcttaacagcacagttgctcctctcagagcagaatcgggtattcaacaccctcatatcaactactacgttgtgtataacggtccacatgccggtatatacgatgactggggttgtacaaaggcggcaacaaacggcgttcccggagttgcacacaagaaatttgccactattacagaggcaagagcagcagctgacgcgtacacaacaagtcagcaaacagacaggttgaacttcatccccaaaggagaagctcaactcaagcccaagagctttgctaaggccctaacaagcccaccaaagcaaaaagcccactggctcacgctaggaaccaaaaggcccagcagtgatccagccccaaaagagatc…
L1	L1P23	p35S-PhiC31-tUBQ1	p35S L0-I25	PhiC31-NLS L0-I11			tUBQ1 L0-I15		495	cttggaggaattccaatcccacaaaaatctgagcttaacagcacagttgctcctctcagagcagaatcgggtattcaacaccctcatatcaactactacgttgtgtataacggtccacatgccggtatatacgatgactggggttgtacaaaggcggcaacaaacggcgttcccggagttgcacacaagaaatttgccactattacagaggcaagagcagcagctgacgcgtacacaacaagtcagcaaacagacaggttgaacttcatccccaaaggagaagctcaactcaagcccaagagctttgctaaggccctaacaagcccaccaaagcaaaaagcccactggctcacgctaggaaccaaaaggcccagcagtgatccagccccaaaagagatc…
L1	L1P24	p35S-PhiC31-NLS-DST-tUBQ1	p35S L0-I25	PhiC31 L0-I9			DST L0-I14	tUBQ1 L0-I16	496	cttggaggaattccaatcccacaaaaatctgagcttaacagcacagttgctcctctcagagcagaatcgggtattcaacaccctcatatcaactactacgttgtgtataacggtccacatgccggtatatacgatgactggggttgtacaaaggcggcaacaaacggcgttcccggagttgcacacaagaaatttgccactattacagaggcaagagcagcagctgacgcgtacacaacaagtcagcaaacagacaggttgaacttcatccccaaaggagaagctcaactcaagcccaagagctttgctaaggccctaacaagcccaccaaagcaaaaagcccactggctcacgctaggaaccaaaaggcccagcagtgatccagccccaaaagagatc…
L1	L1P25	p35S-PhiC31-DST-tUBQ1	p35S L0-I25	PhiC31-NLS L0-I11			DST L0-I14	tUBQ1 L0-I16	497	cttggaggaattccaatcccacaaaaatctgagcttaacagcacagttgctcctctcagagcagaatcgggtattcaacaccctcatatcaactactacgttgtgtataacggtccacatgccggtatatacgatgactggggttgtacaaaggcggcaacaaacggcgttcccggagttgcacacaagaaatttgccactattacagaggcaagagcagcagctgacgcgtacacaacaagtcagcaaacagacaggttgaacttcatccccaaaggagaagctcaactcaagcccaagagctttgctaaggccctaacaagcccaccaaagcaaaaagcccactggctcacgctaggaaccaaaaggcccagcagtgatccagccccaaaagagatc…
L1	L1P27	p35S-UbArg-PhiC31NLS-tUBQ1	p35S L0-I25	Ub-Arg L0-I18	PhiC31-NLS L0-I12		tUBQ1 L0-I15		499	cttggaggaattccaatcccacaaaaatctgagcttaacagcacagttgctcctctcagagcagaatcgggtattcaacaccctcatatcaactactacgttgtgtataacggtccacatgccggtatatacgatgactggggttgtacaaaggcggcaacaaacggcgttcccggagttgcacacaagaaatttgccactattacagaggcaagagcagcagctgacgcgtacacaacaagtcagcaaacagacaggttgaacttcatccccaaaggagaagctcaactcaagcccaagagctttgctaaggccctaacaagcccaccaaagcaaaaagcccactggctcacgctaggaaccaaaaggcccagcagtgatccagccccaaaagagatc…
L1	L1P32	pLBD16-PhiC31-tUBQ1	pLBD16 L0-I32	PhiC31 L0-I9			tUBQ1 L0-I15		503	cttggagCCATTATTGATTGTCTCCTTAGAATCCAACATGTGACCCTCCATTGTCTACCATTCACACCCTTTGGCTCACTCGATAAATTTGGACATTAATTGCATTCATTTTATTTGTAAGAACCAGAATCTCAGTAGATGTTATTTGTGTTGAGTAAACTGTTGTTATTTATAGACTAGGCTATTCTTCGTATACACTTTGATACTGATTTTTAGTTCATCATCTATCTACCGACTAAATATAGTGTTTCTATGTGGCTTCTCCTCAAATGTCAAATTTATTTCTTTAATGTTGTTTGAGTTTCAAACTTGCAAAGTGCAAACCAATTTTGGTTGTTATACTAAAACCACACATATAATTAAAGACACCCACTATAGCATAAAATTCGTCGTGTAAGC…
L1	L1P33	pLBD16-PhiC31NLS-tUBQ1	pLBD16 L0-I32	PhiC31-NLS L0-I11			tUBQ1 L0-I15		504	cttggagCCATTATTGATTGTCTCCTTAGAATCCAACATGTGACCCTCCATTGTCTACCATTCACACCCTTTGGCTCACTCGATAAATTTGGACATTAATTGCATTCATTTTATTTGTAAGAACCAGAATCTCAGTAGATGTTATTTGTGTTGAGTAAACTGTTGTTATTTATAGACTAGGCTATTCTTCGTATACACTTTGATACTGATTTTTAGTTCATCATCTATCTACCGACTAAATATAGTGTTTCTATGTGGCTTCTCCTCAAATGTCAAATTTATTTCTTTAATGTTGTTTGAGTTTCAAACTTGCAAAGTGCAAACCAATTTTGGTTGTTATACTAAAACCACACATATAATTAAAGACACCCACTATAGCATAAAATTCGTCGTGTAAGC…
L1	L1P38	p35S_XVE-PhiC31-tUBQ1	P35S_XVE L0-I35	PhiC31 L0-I9			tUBQ1 L0-I15		737	cttggagccacgataccggtggtaccaacatggtggagcacgacactctcgtctactccaagaatatcaaagatacagtctcagaagaccagagggctattgagacttttcaacaaagggtaatatcgggaaacctcctcggattccattgcccagctatctgtcacttcatcgaaaggacagtagaaaaggaagatggcttctacaaatgccatcattgcgataaaggaaaggctatcgttcaagaatgcctctaccgacagtggtcccaaagatggacccccacccacgaggaacatcgtggaaaaagaagacgttccaaccacgtcttcaaagcaagtggattgatgtgatatctccactgacgtaagggatgacgcacaatcccactatccttcg…
L1	L1P46	pPP2AA3:PhiC31:t35S	pPP2AA3-mutated L0-I2	PhiC31 L0-I9			t35S L0-I45		536	cttggaggaggaagaagaagagagttactgagaagcttcctttatacgagagagatattaaacgaagtcgtatttgttggatatatgggcctttatgtattatacataagcccatttagttcttatctttgacaggcccaattatatggacacagcttgaagatggtttagctgctgcgaaagacgagctccggtctgatttctcgttcttctgattgatagatcgctcggaacttggaaagcagcgtaatcggtaaattctcgatcatttcttcaatttcgaaacattttccaattgtatattgagaatctcaaatcgaattattgtttagatcttctctctttattagtctaagaatggtaatagtttctctctagattgggacggcacaaagtttc…
L1	L1P47	pPP2AA3:PhiC31-NLS:t35S	pPP2AA3-mutated L0-I2	PhiC31-NLS L0-I11			t35S L0-I45		537	cttggaggaggaagaagaagagagttactgagaagcttcctttatacgagagagatattaaacgaagtcgtatttgttggatatatgggcctttatgtattatacataagcccatttagttcttatctttgacaggcccaattatatggacacagcttgaagatggtttagctgctgcgaaagacgagctccggtctgatttctcgttcttctgattgatagatcgctcggaacttggaaagcagcgtaatcggtaaattctcgatcatttcttcaatttcgaaacattttccaattgtatattgagaatctcaaatcgaattattgtttagatcttctctctttattagtctaagaatggtaatagtttctctctagattgggacggcacaaagtttc…
L1	L1P56	p35S:UbGln:PhiC31-NLS:tUBQ1	p35S L0-I25	Ub-Gln L0-I20	PhiC31-NLS L0-I12		tUBQ1 L0-I15		542	cttggaggaattccaatcccacaaaaatctgagcttaacagcacagttgctcctctcagagcagaatcgggtattcaacaccctcatatcaactactacgttgtgtataacggtccacatgccggtatatacgatgactggggttgtacaaaggcggcaacaaacggcgttcccggagttgcacacaagaaatttgccactattacagaggcaagagcagcagctgacgcgtacacaacaagtcagcaaacagacaggttgaacttcatccccaaaggagaagctcaactcaagcccaagagctttgctaaggccctaacaagcccaccaaagcaaaaagcccactggctcacgctaggaaccaaaaggcccagcagtgatccagccccaaaagagatc…
L1	L1P59	p35S-PI-t35S	pUBQ10 L0-I26	PI L0-I39			tUBQ1 L0-I15		782	cttggagctcaacaacaaactttccattcacccatttatggatacacagtctagctcaacagagcttttaacccaaattggtacaatagaatacaactttagatcataattctcaaaagaaagagattccttagctattctatctgccactccatttccttctcggcttgtatgcacaagcataaaatcctcaaacttgctaagtagatactttatgtcttggataattggattgagacttgacaagcataactttcatgtaaccaaagacacaagttgctgagaatccacctcaaaaatgatcttcctataattgaatcgggataatgacagcacagcccatctaagagcctccacttctacttccagcacgcttcttacttttaccacagctcttgc…
L1	L1P60	pUBQ10-IP-tUBQ1	p35S L0-I25	IP L0-I40			t35S L0-I45		781	cttggaggaattccaatcccacaaaaatctgagcttaacagcacagttgctcctctcagagcagaatcgggtattcaacaccctcatatcaactactacgttgtgtataacggtccacatgccggtatatacgatgactggggttgtacaaaggcggcaacaaacggcgttcccggagttgcacacaagaaatttgccactattacagaggcaagagcagcagctgacgcgtacacaacaagtcagcaaacagacaggttgaacttcatccccaaaggagaagctcaactcaagcccaagagctttgctaaggccctaacaagcccaccaaagcaaaaagcccactggctcacgctaggaaccaaaaggcccagcagtgatccagccccaaaagagatc…
L1	L1P63	pUBQ10-PI-tUBQ1-p35S-IP-t35S	pUBQ10-PI-tUBQ1 L1P59 GG0 GG4		p35S-IP-t35S L1P60 GG4 GG6				656	cttggagctcaacaacaaactttccattcacccatttatggatacacagtctagctcaacagagcttttaacccaaattggtacaatagaatacaactttagatcataattctcaaaagaaagagattccttagctattctatctgccactccatttccttctcggcttgtatgcacaagcataaaatcctcaaacttgctaagtagatactttatgtcttggataattggattgagacttgacaagcataactttcatgtaaccaaagacacaagttgctgagaatccacctcaaaaatgatcttcctataattgaatcgggataatgacagcacagcccatctaagagcctccacttctacttccagcacgcttcttacttttaccacagctcttgc…
L1	L1P78	pARF19-mScarlet-NLS-tRBCS	pARF19 pNL2114	mScarlet-NLS pNL2167			tRBCS pNL2102		650	cttggagccacgcgcagcaaatattgacccaaaaaggcataaaaaacactaaagcatgccaactttttattcttgttgagatttactttgtcgtcccatatcttttcaaattttgatcctctataatatatgtttaaacctaacttatcaaactttacattcctttttcttttgctcactaggtaaggctcttgagatcgcttcacctcatctcttgtttaacatttataaacatgtagctgtctggttaatcaatttacatgtggtaaattataaattactctagaaagagatgtatattaaactgctaagttcatggctaatcttcggtatttcttgtttaaccgcgataagttgaacatatattaatgagctcttatggtttttgtttaatgtcca…
L1	L1P79	pGATA23-mScarlet-NLS-tRBCS	pGATA23 pNL2080	mScarlet-NLS pNL2167			tRBCS pNL2102		651	cttggagtgcatgaataatctttgcgtacacctaaattttatagtgaaaaatacataattttaaaactttacttttgtagagatgcctaaaaaaaaatggtttaccacatggacattgttatttgttcagatctccaacgtatagcaatatttgtgatttatagatatgtaatttggtgttcaaagaatgtgtagaacaattattcttatgggtatgccaagaaaagttatataactttattctatactgctttcacgttaaataatgtaacattattaatgttgtccttttacttttccttgaattgatttgggaagaagactattggcttccttatcacatcaaaaagtctatgagtaagtgaaacattggctggcttttgcttcattcctttgtct…
L1	L1P80	pLBD16-mScarlet-NLS-tRBCS	pLBD16 L0-I32	mScarlet-NLS pNL2167			tRBCS pNL2102		652	cttggagtgCCATTATTGATTGTCTCCTTAGAATCCAACATGTGACCCTCCATTGTCTACCATTCACACCCTTTGGCTCACTCGATAAATTTGGACATTAATTGCATTCATTTTATTTGTAAGAACCAGAATCTCAGTAGATGTTATTTGTGTTGAGTAAACTGTTGTTATTTATAGACTAGGCTATTCTTCGTATACACTTTGATACTGATTTTTAGTTCATCATCTATCTACCGACTAAATATAGTGTTTCTATGTGGCTTCTCCTCAAATGTCAAATTTATTTCTTTAATGTTGTTTGAGTTTCAAACTTGCAAAGTGCAAACCAATTTTGGTTGTTATACTAAAACCACACATATAATTAAAGACACCCACTATAGCATAAAATTCGTCGTGTAA…
L1	L1P96	pLBD16-PhiC31-DST-tUBQ1	pLBD16 L0-I32	PhiC31 L0-I9			DST L0-I14	tUBQ1 L0-I16	L1P96	cttggagCCATTATTGATTGTCTCCTTAGAATCCAACATGTGACCCTCCATTGTCTACCATTCACACCCTTTGGCTCACTCGATAAATTTGGACATTAATTGCATTCATTTTATTTGTAAGAACCAGAATCTCAGTAGATGTTATTTGTGTTGAGTAAACTGTTGTTATTTATAGACTAGGCTATTCTTCGTATACACTTTGATACTGATTTTTAGTTCATCATCTATCTACCGACTAAATATAGTGTTTCTATGTGGCTTCTCCTCAAATGTCAAATTTATTTCTTTAATGTTGTTTGAGTTTCAAACTTGCAAAGTGCAAACCAATTTTGGTTGTTATACTAAAACCACACATATAATTAAAGACACCCACTATAGCATAAAATTCGTCGTGTAAGC…
L1	L1P97	pGATA23-PhiC31-DST-tUBQ1	pGATA23 pNL2080	PhiC31 L0-I9			DST L0-I14	tUBQ1 L0-I16	L1P97	catgaataatctttgcgtacacctaaattttatagtgaaaaatacataattttaaaactttacttttgtagagatgcctaaaaaaaaatggtttaccacatggacattgttatttgttcagatctccaacgtatagcaatatttgtgatttatagatatgtaatttggtgttcaaagaatgtgtagaacaattattcttatgggtatgccaagaaaagttatataactttattctatactgctttcacgttaaataatgtaacattattaatgttgtccttttacttttccttgaattgatttgggaagaagactattggcttccttatcacatcaaaaagtctatgagtaagtgaaacattggctggcttttgcttcattcctttgtctctgtcttca…
L1	L1P126	pARF19-PI-pARF19-IP	pARF19-PI-tUBQ1 GG0 GG4		pARF19-IP-tRBCS GG4 GG6				789	cttggagccacgcgcagcaaatattgacccaaaaaggcataaaaaacactaaagcatgccaactttttattcttgttgagatttactttgtcgtcccatatcttttcaaattttgatcctctataatatatgtttaaacctaacttatcaaactttacattcctttttcttttgctcactaggtaaggctcttgagatcgcttcacctcatctcttgtttaacatttataaacatgtagctgtctggttaatcaatttacatgtggtaaattataaattactctagaaagagatgtatattaaactgctaagttcatggctaatcttcggtatttcttgtttaaccgcgataagttgaacatatattaatgagctcttatggtttttgtttaatgtcca…
L1	L1B1	pPP2AA3-Bxb1-tUBQ1	pPP2AA3-mutated L0-I2	Bxb1 L0-I23			tUBQ1 L0-I15		471	cttggaggaggaagaagaagagagttactgagaagcttcctttatacgagagagatattaaacgaagtcgtatttgttggatatatgggcctttatgtattatacataagcccatttagttcttatctttgacaggcccaattatatggacacagcttgaagatggtttagctgctgcgaaagacgagctccggtctgatttctcgttcttctgattgatagatcgctcggaacttggaaagcagcgtaatcggtaaattctcgatcatttcttcaatttcgaaacattttccaattgtatattgagaatctcaaatcgaattattgtttagatcttctctctttattagtctaagaatggtaatagtttctctctagattgggacggcacaaagtttc…
L1	PhiC31target	T1P/pUBQ10(mTurq->mScarlet)							444	cttggagcgattgatgcatgttgtcaatcaattggcaagtcataaaatgcattaaaaaatattttcatactcaactacaaatccatgagtataactataattataaagcaatgattagaatctgacaaggattctggaaaattacataaaggaaagttcataaatgtctaaaacacaagaggacatacttgtattcagtaacatttgcagcttttctaggtctgaaaatatatttgttgcctagtgaataagcataatggtacaactacaagtgttttactcctcatattaacttcggtcattagaggccacgatttgacacatttttactcaaaacaaaatgtttgcatatctcttataatttcaaattcaacacacaacaaataagagaaaaaacaa…
L1	Bxb1target	T1B/pUBQ10(mTurq->mScarlet)							555	cttggagcgattgatgcatgttgtcaatcaattggcaagtcataaaatgcattaaaaaatattttcatactcaactacaaatccatgagtataactataattataaagcaatgattagaatctgacaaggattctggaaaattacataaaggaaagttcataaatgtctaaaacacaagaggacatacttgtattcagtaacatttgcagcttttctaggtctgaaaatatatttgttgcctagtgaataagcataatggtacaactacaagtgttttactcctcatattaacttcggtcattagaggccacgatttgacacatttttactcaaaacaaaatgtttgcatatctcttataatttcaaattcaacacacaacaaataagagaaaaaacaa…
L1	Tp901target	T1T/pUBQ10(mTurq->mScarlet)							511	cttggagcgattgatgcatgttgtcaatcaattggcaagtcataaaatgcattaaaaaatattttcatactcaactacaaatccatgagtataactataattataaagcaatgattagaatctgacaaggattctggaaaattacataaaggaaagttcataaatgtctaaaacacaagaggacatacttgtattcagtaacatttgcagcttttctaggtctgaaaatatatttgttgcctagtgaataagcataatggtacaactacaagtgttttactcctcatattaacttcggtcattagaggccacgatttgacacatttttactcaaaacaaaatgtttgcatatctcttataatttcaaattcaacacacaacaaataagagaaaaaacaa…
