# Supplementary material for: An integrase toolbox to record gene-expression during plant development
Source: Nat Commun. 2023 Apr 3;14:1844. doi: 10.1038/s41467-023-37607-5 (PMC10070421; doi:10.1038/s41467-023-37607-5)
Supplement: Supplementary file 7 — Source Data [file 41467_2023_37607_MOESM7_ESM.xlsx]

## Sheet: Figure 2a
Figure 2a
Target	Construct #	Construct	Plant Line	Non-Specific	LR Specific	No Switch	Total
444 - PhiC31 target	435	pGATA23-PhiC31-tUBQ1	T1	1	39	2	42
444 - PhiC31 target	439	pARF19-PhiC31-tUBQ1	T1	4	35	4	43
444 - PhiC31 target	503	pLBD16-PhiC31-tUBQ1	T1	13	7	3	23

## Sheet: Figure 2b
Figure 2b
Target	Construct #	Construct	Plant Line	Non-Specific	LR Specific	No Switch	Total
444 - PhiC31 target	435	pGATA23-PhiC31-tUBQ1	T2P1.1	37	14	6	57
444 - PhiC31 target	435	pGATA23-PhiC31-tUBQ1	T2P1.5	4	20	31	55
444 - PhiC31 target	435	pGATA23-PhiC31-tUBQ1	T2P1.8	9	33	14	56
444 - PhiC31 target	439	pARF19-PhiC31-tUBQ1	T2P1.3	53	0	2	55
444 - PhiC31 target	439	pARF19-PhiC31-tUBQ1	T2P1.4	58	0	0	58
444 - PhiC31 target	439	pARF19-PhiC31-tUBQ1	T2P1.5	62	0	1	63
444 - PhiC31 target	503	pLBD16-PhiC31-tUBQ1	T2P2.4.1	25	7	24	56
444 - PhiC31 target	503	pLBD16-PhiC31-tUBQ1	T2P2.4.2	21	0	36	57
444 - PhiC31 target	503	pLBD16-PhiC31-tUBQ1	T2P2.4.7	42	1	22	65

## Sheet: Figure 3
Figure 3
Target	Construct #	Construct	Plant Line	no switch	slight	partial	strong	full	total
444 - PhiC31 target	L1P1	pPP2AA3-PhiC31-tUBQ1	T1	0	0	2	12	16	30
444 - PhiC31 target	L1P2	pPP2AA3-PhiC31-NLS-tUBQ1	T1	0	1	1	5	19	26
444 - PhiC31 target	L1P4	pPP2AA3-PhiC31-DST-tUBQ1	T1	2	2	3	3	9	19
444 - PhiC31 target	L1P5	pPP2AA3-PhiC31-NLS-DST-tUBQ1	T1	0	0	1	6	10	17
444 - PhiC31 target	L1P16	pUBQ10-PhiC31-tUBQ1	T1	0	0	1	4	17	22
444 - PhiC31 target	L1P17	pUBQ10-PhiC31-NLS-tUBQ1	T1	0	0	0	2	13	15
444 - PhiC31 target	L1P18	pUBQ10-PhiC31-DST-tUBQ1	T1	3	1	2	2	8	16
444 - PhiC31 target	L1P19	pUBQ10-PhiC31-NLS-DST-tUBQ1	T1	0	0	4	4	14	22
444 - PhiC31 target	L1P22	p35S-PhiC31-NLS-tUBQ1	T1	0	0	0	2	15	17
444 - PhiC31 target	L1P23	p35S-PhiC31-tUBQ1	T1	0	0	0	3	14	17
444 - PhiC31 target	L1P24	p35S-PhiC31-NLS-DST-tUBQ1	T1	0	2	7	7	9	25
444 - PhiC31 target	L1P25	p35S-PhiC31-DST-tUBQ1	T1	0	0	2	8	8	18
444 - PhiC31 target	L1P27	p35S-UbArg-PhiC31NLS-tUBQ1	T1	3	17	2	0	0	22
444 - PhiC31 target	L1P56	p35S:UbGln:PhiC31-NLS:tUBQ1	T1	1	3	4	9	2	19
444 - PhiC31 target	L1P46	pPP2AA3:PhiC31:t35S	T1	1	2	6	5	1	15
444 - PhiC31 target	L1P47	pPP2AA3:PhiC31-NLS:t35S	T1	2	1	2	9	3	17

## Sheet: Figure 4a
Figure 4a
Target	Construct #	Construct	Plant Line	Non-Specific	LR Specific	No Switch	Total
444 - PhiC31 target	435	pGATA23-PhiC31-tUBQ1	T1	1	39	2	42
444 - PhiC31 target	436	pGATA23-PhiC31-NLS-tUBQ1	T1	20	3	0	23
444 - PhiC31 target	L1P97	pGATA23-PhiC31-DST-tUBQ1	T1	0	28	3	31
444 - PhiC31 target	439	pARF19-PhiC31-tUBQ1	T1	4	35	4	43
444 - PhiC31 target	440	pARF19-PhiC31-NLS-tUBQ1	T1	21	0	0	21
444 - PhiC31 target	472	pARF19-PhiC31-DST-tUBQ1	T1	0	17	2	19
444 - PhiC31 target	503	pLBD16-PhiC31-tUBQ1	T1	13	7	3	23
444 - PhiC31 target	504	pLBD16-PhiC31NLS-tUBQ1	T1	30	0	0	30
444 - PhiC31 target	L1P96	pLBD16-PhiC31-DST-tUBQ1	T1	26	0	10	36
Additional T1 images: pDvp::PhiC31 and its tuning variants (+NLS and +DST) were each transformed into a plant line with an integrated PhiC31 target. Each T1 image is taken through the fluorescent microscope, overlaying the RFP and BFP channels to capture localization of integrase-mediated switching. Images are sorted into their phenotypic categories. “No switch” indicates a lack of integrase swit…

## Sheet: Figure 4b
Figure 4b
Target	Construct #	Construct	Plant Line	Non-Specific	LR Specific	No Switch	Total
444 - PhiC31 target	435	pGATA23-PhiC31-tUBQ1	T2P1.1	37	14	6	57
444 - PhiC31 target	435	pGATA23-PhiC31-tUBQ1	T2P1.5	4	20	31	55
444 - PhiC31 target	435	pGATA23-PhiC31-tUBQ1	T2P1.8	9	33	14	56
444 - PhiC31 target	436	pGATA23-PhiC31-NLS-tUBQ1	T2P3.5	28	0	10	38
444 - PhiC31 target	436	pGATA23-PhiC31-NLS-tUBQ1	T2P3.8	36	0	1	37
444 - PhiC31 target	436	pGATA23-PhiC31-NLS-tUBQ1	T2P3.11	51	0	1	52
444 - PhiC31 target	L1P97	pGATA23-PhiC31-DST-tUBQ1	T2P1.3	0	14	6	20
444 - PhiC31 target	L1P97	pGATA23-PhiC31-DST-tUBQ1	T2P1.4	0	16	4	20
444 - PhiC31 target	L1P97	pGATA23-PhiC31-DST-tUBQ1	T2P1.10	0	16	4	20
444 - PhiC31 target	439	pARF19-PhiC31-tUBQ1	T2P1.3	53	0	2	55
444 - PhiC31 target	439	pARF19-PhiC31-tUBQ1	T2P1.4	58	0	0	58
444 - PhiC31 target	439	pARF19-PhiC31-tUBQ1	T2P1.5	62	0	1	63
444 - PhiC31 target	472	pARF19-PhiC31-DST-tUBQ1	T2P1.3	6	8	4	18
444 - PhiC31 target	472	pARF19-PhiC31-DST-tUBQ1	T2P1.12	2	47	26	75
444 - PhiC31 target	472	pARF19-PhiC31-DST-tUBQ1	T2P1.13	50	5	1	56
444 - PhiC31 target	503	pLBD16-PhiC31-tUBQ1	T2P2.4.1	25	7	24	56
444 - PhiC31 target	503	pLBD16-PhiC31-tUBQ1	T2P2.4.2	21	0	36	57
444 - PhiC31 target	503	pLBD16-PhiC31-tUBQ1	T2P2.4.7	42	1	22	65
Additional T2 images: pDvp::PhiC31 and its tuning variants (+NLS and +DST) T2 seedlings were grown from the seeds of specific target T1 plants. Each T2 image is taken through the fluorescent microscope, overlaying the RFP and BFP channels to capture localization of integrase-mediated switching. Images are sorted into their phenotypic categories. “No switch” indicates a lack of integrase switching…

## Sheet: Figure 5a
Figure 5a
Confocal imaging of transcriptional reporters and integrase-based recorder in early-stage lateral roots, corresponding to Fig5 (more details in Fig5 legend for plant lines). The top panel corresponds to an overlay of brightfield and red fluorescence channels from a single frame, the middle panel corresponds to the red fluorescence channel alone, and the bottom panel corresponds to the maximum pro…

## Sheet: Figure 5b
Figure 5b
Confocal imaging of transcriptional reporters and integrase-based recorder in early-stage lateral roots, corresponding to Fig5 (more details in Fig5 legend for plant lines). The top panel corresponds to an overlay of brightfield and red fluorescence channels from a single frame, the middle panel corresponds to the red fluorescence channel alone, and the bottom panel corresponds to the maximum pro…

## Sheet: Figure 6b
Figure 6b
Target	Construct #	Construct	Plant Line	no switch	slight	partial	strong	full	total
444 - PhiC31 target	L1P16	pUBQ10-PhiC31-tUBQ1	T1	0	0	1	4	17	22
444 - PhiC31 target	L1P17	pUBQ10-PhiC31-NLS-tUBQ1	T1	0	0	0	2	13	15
444 - PhiC31 target	L1P22	p35S-PhiC31-NLS-tUBQ1	T1	0	0	0	2	15	17
444 - PhiC31 target	L1P23	p35S-PhiC31-tUBQ1	T1	0	0	0	3	14	17
444 - PhiC31 target	L1P63	pUBQ10-PI-tUBQ1-p35S-IP-t35S	T1	2	4	8	3	0	17

## Sheet: Figure 6d
Figure 6d
Target	Construct #	Construct	Plant Line	Time after induction (hrs)	no switch	slight	partial	strong	full	total
444 - PhiC31 target	L1P38	p35S_XVE-PhiC31-tUBQ1	T1	0	7	0	0	0	0	7
444 - PhiC31 target	L1P38	p35S_XVE-PhiC31-tUBQ1	T1	24	7	0	0	0	0	7
444 - PhiC31 target	L1P38	p35S_XVE-PhiC31-tUBQ1	T1	48	0	2	4	1	0	7
444 - PhiC31 target	L1P38	p35S_XVE-PhiC31-tUBQ1	T1	72	0	1	0	2	4	7

## Sheet: Supplementary Figure 3
Supplementary Figure 3
Construct	Full switch	Weak switch	LR switch	No switch	size
pLBD16	4	9	6	4	23
pLBD16 (NLS)	29	1	0	0	30
pLBD16 (SAUR)	5	21	0	10	36
pLBD16 T2P4,1 rd2	6	19	7	24	56
pLBD16 T2P4,2 rd2	2	19	0	36	57
pLBD16 T2P4,7 rd2	14	28	1	22	65
pLBD16 (SAUR) T2P3 rd1	0	11	0	9	20
pLBD16 (SAUR) T2P6 rd1	2	9	0	8	19
pLBD16 (SAUR) T2P10 rd1	0	0	0	18	18
pLBD16 (SAUR) T2P11 rd1	2	13	0	2	17

[truncated: 6 more sheets: Supplemenary Figure 4, Supplementary Figure 6, Supplementary Figure 7, Supplemenary Figure 8, Supplementary Figure 9, Supplementary Figure 10]
